# Supplementary material for: Serum N‐glycome alterations in breast cancer during multimodal treatment and follow‐up
Source: Mol Oncol. 2017 Jul 24;11(10):1361–79. doi: 10.1002/1878-0261.12105 (PMC5623820; doi:10.1002/1878-0261.12105)
Supplement: Supplementary file 1 — Table S1. Statistically significant differences among all groups of patients at different treatment times. [file MOL2-11-1361-s001.xlsx]

## Sheet: Suppl Table S1
Supplementary Table S1. Statistically significant differences among all groups of patients at different treatment times
Comparison	1	2	3	4	5	6	7	8	9	10	11	12	13	14	15	16	17	18	19	20	21	22	23	24	25	26	27	28	29	30	31	32	33	34	35	36	37	38	39	40	41	42	43	44	45	46	highM	coreF	oaF
tumour vs normal
responders (77) vs non-responders (22) at time 1
responders (75) vs non-responders (21) at time 2
responders (76) vs non-responders (22) at time 3
bevacizumab (49) vs not (52) at time 2
bevacizumab (51) vs not (52) at time 3
LN0 (36) vs LN1-3 (39) at time 1
LN0 (35) vs LN1-3 (38) at time 2
LN0 (38) vs LN1-3 (37) at time 3
FEC effect: time 2 (102) vs time 1 (105)
FEC effect-excluded endocrine: time 2 (93) vs time 1 (96)
FEC effect-responders-ERneg: time 2 (14) vs time 1 (39)
FEC effect-responders-ERpos: time 2 (61) vs time 1 (63)
FEC effect-complete responders: time 2 (19) vs time 1 (19)
FEC effect-responders: time 2 (75) vs time 1 (77)
FEC effect-non-responders: time 2 (21) vs time 1 (22)
FEC effect-LN0: time 2 (35) vs time 1 (36)
FEC effect-LN1-3: time 2 (38) vs time 1 (39)
Taxol effect: time 3 (104) vs time 2 (102)
Taxol effect-excluded endocrine: time 3 (95) vs time 2 (93)
Taxol effect-responders-ERneg: time 3 (13) vs time 2 (14)
Taxol effect-responders-ERpos: time 3 (63) vs time 2 (61)
Taxol effect-complete responders: time 3 (19) vs time 2 (19)
Taxol effect-responders: time 3 (76) vs time 2 (75)
Taxol effect-non-responders: time 3 (22) vs time 2 (21)
Taxol effect-LN0: time 3 (38) vs time 2 (35)
Taxol effect-LN1-3: time 3 (37) vs time 2 (38)
chemo effect: time 3 (104) vs time 1 (105)
chemo effect-excluded endocrine: time 3 (95) vs time 1 (96)
chemo effect-responders-ERneg: time 3 (13) vs time 1 (39)
chemo effect-responders-ERpos: time 3 (63) vs time 1 (63)
chemo effect-complete responders: time 3 (19) vs time 1 (19)
chemo effect-responders: time 3 (76) vs time 1 (77)
chemo effect-non-responders: time 3 (22) vs time 1 (22)
chemo effect-LN0: time 3 (38) vs time 1 (36)
chemo effect-LN1-3: time 3 (37) vs time 1 (39)
surgery effect: time 4 (64) vs time 3 (104)
surgery effect-responders-ERneg: time 4 (14) vs time 3 (13)
surgery effect-responders-ERpos: time 4 (56) vs time 3 (63)
surgery effect-complete responders: time 4 (18) vs time 3 (19)
surgery effect-responders: time 4 (70) vs time 3 (76)
surgery effect-non-responders: time 4 (20) vs time 3 (22)
surgery effect-LN0: time 4 (35) vs time 3 (38)
surgery effect-LN1-3: time 4 (35) vs time 3 (37)
first follow up: time 5 (89) vs time 4 (94)
first follow up-responders-ERneg: time 5 (10) vs time 4 (14)
first follow up-responders-ERpos: time 5 (45) vs time 4 (56)
first follow up-complete responders: time 5 (10) vs time 4 (18)
first follow up-responders: time 5 (55) vs time 4 (70)
first follow up-non-responders: time 5 (28) vs time 4 (20)
first follow up-LN0: time 5 (35) vs time 4 (35)
First follow up-LN1-3: time 5 (38) vs time 4 (35)
n vs t: time 4 (94) vs time 1 (105)
n vs t: time 5 (89) vs time 1 (105)
n vs t: time 6 (65) vs time 1 (105)
repeated measure: time 6 (65) vs time 5 (89)
repeated measure: time 7 (26) vs time 5 (89)
repeated measure: time 7 (26) vs time 6 (65)
correlation with CRP (all times)
logit values, qval is FDR adjusted for multiple testing
no tumour patients only include chemo (no endocrine)
responders = complete responders and partial responders
numbers of patietns in each time point are in brackets
[truncated: 14 more columns]
