# Supplementary material for: Serum N‐glycome alterations in breast cancer during multimodal treatment and follow‐up
Source: Mol Oncol. 2017 Jul 24;11(10):1361–79. doi: 10.1002/1878-0261.12105 (PMC5623820; doi:10.1002/1878-0261.12105)
Supplement: Supplementary file 2 — Table S2. Statistically significant differences between major groups of patients at different treatment times including FDR values. [file MOL2-11-1361-s002.xlsx]

## Sheet: Suppl Table S2
Supplementary Table S2. Statistically significant differences between major groups of patients at different treatment times including FDR values
Comparison	1	2	3	4	5	6	7	8	9	10	11	12	13	14	15	16	17	18	19	20	21	22	23	24	25	26	27	28	29	30	31	32	33	34	35	36	37	38	39	40	41	42	43	44	45	46	highM	coreF	oaF
tumour vs normal
time 2 vs time 1 (FEC effect)	0.232715	0.0769696	0.010347	5.02839e-10	0.205362	0.0527308	0.000396956	0.0339718	0.0411859	0.0226899	4.38728e-05	0.212662	0.222581	2.56528e-08	0.00137724	0.000150346	0.0180721	0.000319771	0.000159915	9.23354e-05	4.55481e-12	2.27542e-26	0.000102331	0.157015	5.99977e-11	0.00734883	8.03682e-23	0.0173056	0.00312672	0.108487	0.250697	9.42681e-10	0.0470573	0.0405567	7.97062e-07	9.49965e-06	0.000162648	6.36252e-12	0.124158	5.84867e-07	0.000140898	0.0431927	0.00395486	8.44909e-06	8.4529e-07	6.10722e-06	0.00221262	8.0422e-10	9.08554e-06
time 3 vs time 2 (Taxol effect)	0.0185832	0.00668721	0.284042	0.0384506	0.0288347	0.354089	2.34051e-05	0.361387	0.344625	0.0047987	0.025247	0.00770229	0.0241605	0.000588557	1.54342e-07	0.00595572	0.342669	0.00105576	0.00764594	0.343574	2.28197e-14	0.0282493	3.558e-07	0.296709	0.275114	0.235935	2.60254e-13	1.81687e-06	0.0272858	0.00694772	0.0768864	0.317754	0.00145166	0.000537798	0.357346	1.24143e-07	0.0147023	0.347706	7.11507e-07	0.000784625	0.0118384	0.00269637	0.0124801	0.119578	0.0941844	0.318653	0.123596	0.158944	0.0069549
time 3 vs time 1 (chemo effect)	0.00668835	1.92287e-06	9.85848e-05	1.51703e-07	0.00585937	0.00826559	0.0300048	0.00300577	0.00529358	0.0309582	0.00186434	0.00176254	0.00442169	9.61837e-17	1.03434e-13	0.00496486	0.00246658	6.55502e-12	0.0110189	2.07549e-06	0.00483803	2.37132e-26	9.60657e-15	0.0141171	9.169e-13	0.000345552	2.10823e-09	0.000405745	0.0127486	0.000127066	0.00917493	5.25597e-12	0.00886096	0.00559521	2.30236e-07	0.0183793	4.83119e-09	6.68215e-13	3.44929e-08	8.1368e-13	5.07869e-10	1.37528e-07	7.49888e-09	7.79167e-10	7.68877e-13	9.56781e-07	0.0034047	5.86552e-15	5.66042e-12
time 4 vs time 3 (operation effect)	0.143066	0.115926	0.0141239	0.173062	0.0726989	0.0065725	0.00776544	0.00639016	0.019026	0.00279561	0.00279412	0.000363562	1.10304e-05	1.39993e-05	4.02668e-06	0.003726	0.00165431	0.00213515	1.53e-05	0.0127224	0.000616016	2.45417e-05	0.00395339	0.0827871	6.22891e-05	0.000388882	0.133574	0.158106	0.127592	0.00298841	0.0182369	0.0314926	0.0184325	0.00163997	0.00394864	0.00613908	3.16268e-06	0.00210099	1.07444e-05	0.00190523	0.000390173	0.00136949	0.000248739	0.000493082	0.000222733	0.0011718	0.00293869	0.000220098	4.65326e-06
time 5 vs time 4 (radiotherapy effect)	0.32275	0.0686664	0.10755	0.000699828	0.126431	0.0920398	0.0980675	0.156159	0.158709	0.103367	0.124427	0.143286	0.0819371	0.453047	0.120494	0.0425521	0.364665	0.209903	0.0684032	0.257062	0.269986	0.0274331	0.0484499	0.158348	0.188186	0.465711	0.00284606	0.14687	0.427863	0.367302	0.246185	0.168215	0.369501	0.198612	0.408699	0.357824	0.109487	0.223958	0.441232	0.130183	0.214731	0.453261	0.163685	0.328049	0.140438	0.0249083	0.102276	0.454973	0.45942
time 5 vs time 4 (radiotherapy effect-LN1-3)	0.0103029	0.000807757	0.00116462	0.000480385	0.00136198	0.0012169	0.00103461	0.00154526	0.00145273	0.00119793	0.000848272	0.00180858	0.00133699	0.0101984	0.00136849	0.00107787	0.0151186	0.0279935	0.00129119	0.0351295	0.026264	0.0430168	0.00496862	0.00639998	0.00603772	0.0231275	0.00123093	0.010443	0.0248955	0.00412654	0.0361035	0.00907882	0.00307128	0.0358683	0.0149232	0.00430143	0.0604457	0.0129132	0.0165907	0.00553153	0.00422138	0.00906452	0.00284614	0.00988793	0.00350807	0.00322499	0.000875143	0.0143201	0.0153089
time 5 vs time 1 (n vs t)	0.423753	0.401612	0.00570266	0.162603	0.359598	0.2586	0.0342925	0.0837539	0.0735003	0.097909	0.402331	0.119292	0.224081	0.000261983	0.000259241	0.331705	0.252495	0.00151383	0.361223	0.088048	0.315594	3.67112e-06	2.3124e-08	0.00340167	3.76827e-05	0.429594	0.11738	0.432941	0.118342	0.355478	0.138466	2.3124e-08	0.262244	0.0412492	0.0158734	0.146536	0.0800753	1.4649e-05	0.425335	1.61451e-05	0.01307	0.435155	0.082785	0.0361716	0.000132914	0.000551628	0.342616	0.000463074	0.129546
time 6 vs time 5 (repeated measure)	0.258902	0.271676	0.0658785	0.228727	0.317345	0.107603	0.0348835	0.264124	0.328592	0.114559	0.0213599	0.0070879	0.0207245	0.0940966	0.0168639	0.00474575	0.324526	0.0489539	0.00593505	0.143647	0.00570487	0.0543405	0.0139043	0.308605	0.189538	0.218619	0.099791	0.304071	0.0329187	0.0465861	0.064663	0.104684	0.0202344	0.00862684	0.0167472	0.0100908	0.00590455	0.0386885	0.0140373	0.0206806	0.0151982	0.053113	0.0190623	0.100657	0.0466756	0.0171452	0.0414998	0.116657	0.00584903
correlation with CRP (all times)	0.177364	0.444125	0.00107149	0.350145	0.175532	0.0621955	0.0897416	0.00125892	0.00125165	0.0174364	0.197673	0.0354951	0.245667	9.04137e-06	0.000384371	0.0345827	0.000489535	0.000142606	0.0233215	0.000812055	0.993713	1.08113e-08	0.0020696	3.24244e-06	3.2672e-08	0.151539	0.282275	0.011639	0.0215673	0.848835	0.970451	4.13526e-05	0.0324862	0.545779	0.00263558	0.075454	1.22656e-10	1.31539e-07	2.86899e-06	6.71215e-06	1.47474e-06	0.190238	2.59404e-09	4.12169e-06	4.39648e-14	0	0.0448598	9.13995e-10	0.000380131
[truncated: 14 more columns]
